# Supplementary material for: Cognitive Impairment in Nonagenarians: Potential Metabolic Mechanisms Revealed by the Synergy of In Silico Gene Expression Modeling and Pathway Enrichment Analysis
Source: Int J Mol Sci. 2024 Mar 15;25(6):3344. doi: 10.3390/ijms25063344 (PMC10970146; doi:10.3390/ijms25063344)
Supplement: Supplementary file 1 [file ijms-25-03344-s001.zip]

Archive with 1 entries (1 files):
- ijms-2871012-supplementary.pdf
